# Supplementary material for: Kuwanon A from Morus alba L. Alleviates H2O2-Induced Oxidative Damage in HaCaT Keratinocytes by Inhibiting Ferroptosis and Enhancing Antioxidant Capacity
Source: Antioxidants (Basel). 2026 May 22;15(6):657. doi: 10.3390/antiox15060657 (PMC13296179; doi:10.3390/antiox15060657)
Supplement: Supplementary file 1 [file antioxidants-15-00657-s001.zip]

Archive with 1 entries (1 files):
- antioxidants-4253947-supplementary.pdf
